# Supplementary material for: HIV Viral Load Trends in Six Eastern Caribbean Countries Utilizing a Regional Laboratory Referral Service: Implications for Treatment as Prevention
Source: PLoS One. 2015 Apr 29;10(4):e0125435. doi: 10.1371/journal.pone.0125435 (PMC4414557; doi:10.1371/journal.pone.0125435)
Supplement: S1 Dataset — This sensitive HIV dataset has been anonymized to protect the identity of patients and countries participating in the laboratory referral service. (XLSX) [file pone.0125435.s001.xlsx]

## Sheet: Data
cid	pid	sid	yoc	sex	vlcon
Country A	1	1	2009	male	vl>200
Country A	1	2	2009	male	vl>200
Country A	1	3	2010	male	vl>200
Country A	1	4	2010	male	vl>200
Country A	1	5	2011	male	vl<=200
Country A	1	6	2011	male	vl<=200
Country A	1	7	2012	male	vl<=200
Country A	1	8	2012	male	vl<=200
Country A	1	9	2012	male	vl<=200
Country A	1	10	2012	male	vl<=200
Country A	1	11	2013	male	vl<=200
Country A	1	12	2013	male	vl<=200
Country A	2	1	2013	male	vl<=200
Country A	2	2	2013	male	vl<=200
Country A	3	1	2009	male	vl<=200
Country A	3	2	2011	male	vl<=200
Country A	3	4	2013	male	vl<=200
Country A	5	1	2012	male	vl<=200
Country A	7	1	2010	female	vl<=200
Country A	7	2	2011	female	vl<=200
Country A	7	3	2012	female	vl<=200
Country A	7	4	2013	female	vl<=200
Country A	7	5	2013	female	vl<=200
Country A	8	1	2010	male	vl>200
Country A	9	1	2012	male	vl>200
Country A	9	2	2012	male	vl>200
Country A	9	3	2012	male	vl>200
Country A	9	4	2012	male	vl>200
Country A	10	1	2013	male	vl<=200
Country A	10	2	2013	male	vl<=200
Country A	11	1	2012	female	vl>200
Country A	12	1	2013		vl>200
Country A	12	2	2013		vl>200
Country A	13	1	2013	female	vl>200
Country A	14	1	2010	female	vl>200
Country A	14	2	2011	female	vl<=200
Country A	14	3	2013	female	vl>200
Country A	15	1	2012	female	vl>200
Country A	16	1	2009	male	vl<=200
Country A	16	2	2011	male	vl>200
Country A	16	3	2012	male	vl>200
Country A	17	2	2011	male	vl<=200
Country A	19	2	2009	female	vl<=200
Country A	19	3	2012	female	vl<=200
Country A	19	4	2012	female	vl<=200
Country A	19	5	2013	female	vl<=200
Country A	20	1	2011		vl<=200
Country A	20	2	2011		vl<=200
Country A	21	1	2009	male	vl>200
Country A	21	2	2010	male	vl<=200
Country A	21	3	2013	male	vl<=200
Country A	22	1	2011		vl<=200
Country A	22	2	2011		vl<=200
Country A	23	1	2012	male	vl<=200
Country A	23	2	2012	male	vl<=200
Country A	23	3	2012	male	vl<=200
Country A	23	4	2012	male	vl<=200
Country A	23	5	2013	male	vl<=200
Country A	23	6	2013	male	vl<=200
Country A	23	7	2013	male	vl<=200
Country A	23	8	2013	male	vl<=200
Country A	24	2	2010	male	vl<=200
Country A	24	3	2010	male	vl<=200
Country A	24	4	2010	male	vl<=200
Country A	24	5	2011	male	vl<=200
Country A	24	6	2011	male	vl<=200
Country A	25	1	2013	male	vl>200
Country A	25	2	2013	male	vl>200
Country A	26	2	2011	male	vl>200
Country A	26	3	2012	male	vl>200
Country A	27	1	2010	female	vl>200
Country A	28	1	2011	female	vl>200
Country A	28	2	2011	female	vl>200
Country A	28	3	2012	female	vl>200
Country A	29	1	2013		vl>200
Country A	30	1	2013		vl>200
Country A	30	2	2013		vl>200
Country A	31	1	2010	male	vl>200
Country A	31	2	2010	male	vl>200
Country A	31	3	2012	male	vl<=200
Country A	31	4	2012	male	vl<=200
Country A	31	5	2012	male	vl<=200
Country A	31	6	2013	male	vl<=200
Country A	31	7	2013	male	vl<=200
Country A	32	1	2012	male	vl>200
Country A	33	1	2013	male	vl>200
Country A	33	2	2013	male	vl>200
Country A	33	3	2013	male	vl>200
Country A	34	1	2010	male	vl<=200
Country A	34	2	2011	male	vl<=200
Country A	34	3	2013	male	vl<=200
Country A	34	4	2013	male	vl>200
Country A	35	1	2013	female	vl>200
Country A	36	1	2010		vl<=200
Country A	36	2	2013		vl<=200
Country A	37	1	2010		vl>200
Country A	37	2	2011		vl>200
Country A	38	1	2011	female	vl>200
Country A	38	2	2012	female	vl>200
Country A	40	1	2009	female	vl>200
Country A	40	2	2012	female	vl>200
Country A	41	1	2010	female	vl<=200
Country A	41	2	2013	female	vl<=200
Country A	42	1	2009	male	vl<=200
Country A	42	2	2011	male	vl<=200
Country A	43	1	2012	female	vl>200
Country A	44	1	2009	male	vl>200
Country A	45	1	2009	male	vl<=200
Country A	46	1	2011		vl<=200
Country A	47	1	2010		vl>200
Country A	48	1	2010		vl>200
Country A	49	2	2009	male	vl>200
Country A	49	3	2010	male	vl>200
Country A	49	4	2011	male	vl>200
Country A	49	5	2012	male	vl>200
Country A	49	6	2012	male	vl<=200
Country A	49	7	2013	male	vl<=200
Country A	50	1	2013		vl>200
Country A	51	1	2013		vl>200
Country A	52	1	2012		vl>200
Country A	53	1	2012	female	vl>200
Country A	53	2	2012	female	vl>200
Country A	53	3	2012	female	vl<=200
Country A	54	1	2009	male	vl>200
Country A	54	2	2010	male	vl>200
Country A	54	3	2011	male	vl>200
Country A	54	4	2012	male	vl>200
Country A	54	6	2013	male	vl>200
Country A	55	1	2012		vl>200
Country A	56	2	2010	female	vl>200
Country A	57	1	2011		vl>200
Country A	58	2	2013	male	vl>200
Country A	58	3	2013	male	vl>200
Country A	59	1	2013	male	vl>200
Country A	60	1	2011		vl>200
Country A	61	1	2009	male	vl<=200
Country A	62	2	2010	female	vl<=200
Country A	62	3	2011	female	vl<=200
Country A	62	4	2012	female	vl<=200
Country A	62	5	2012	female	vl<=200
Country A	63	1	2013	female	vl<=200
Country A	64	1	2013	male	vl>200
Country A	65	1	2009	male	vl<=200
Country A	65	2	2010	male	vl<=200
Country A	65	3	2011	male	vl>200
Country A	65	4	2012	male	vl<=200
Country A	65	6	2013	male	vl<=200
Country A	66	1	2011		vl>200
Country A	66	2	2012		vl>200
Country A	67	1	2012	male	vl>200
Country A	67	2	2012	male	vl<=200
Country A	69	1	2009		vl<=200
Country A	69	3	2011		vl<=200
Country A	69	4	2012		vl<=200
Country A	69	5	2013		vl<=200
Country A	70	2	2012	male	vl>200
Country A	70	3	2012	male	vl>200
Country A	70	4	2013	male	vl>200
Country A	71	1	2011		vl>200
Country A	72	1	2009	female	vl<=200
Country A	72	2	2010	female	vl<=200
Country A	72	3	2011	female	vl<=200
Country A	72	4	2013	female	vl<=200
Country A	75	1	2011	female	vl>200
Country A	75	2	2012	female	vl<=200
Country A	75	3	2012	female	vl<=200
Country A	75	4	2013	female	vl<=200
Country A	76	1	2013	male	vl>200
Country A	77	2	2010	female	vl<=200
Country A	77	3	2013	female	vl>200
Country A	78	1	2010	male	vl>200
Country A	78	2	2010	male	vl<=200
Country A	78	3	2011	male	vl<=200
Country A	78	4	2012	male	vl<=200
Country A	78	5	2012	male	vl>200
Country A	78	6	2013	male	vl<=200
Country A	79	1	2009	male	vl>200
Country A	79	2	2011	male	vl>200
Country A	80	1	2012		vl>200
Country A	81	1	2012		vl>200
Country A	82	2	2009		vl<=200
Country A	82	3	2010		vl<=200
Country A	82	4	2011		vl<=200
Country A	82	5	2013		vl<=200
Country A	84	1	2009	female	vl<=200
Country A	84	2	2011	female	vl<=200
Country A	84	3	2012	female	vl>200
Country A	84	4	2013	female	vl<=200
Country A	85	1	2013		vl>200
Country A	86	1	2011	male	vl>200
Country A	86	2	2013	male	vl<=200
Country A	87	1	2012		vl<=200
Country A	88	1	2012	female	vl>200
Country A	89	2	2013		vl>200
Country A	90	1	2010		vl>200
Country A	91	1	2009	male	vl>200
Country A	91	2	2012	male	vl>200
Country A	91	3	2012	male	vl>200
Country A	92	1	2010	male	vl>200
Country A	93	1	2012	male	vl>200
Country A	93	3	2012	male	vl>200
Country A	93	4	2013	male	vl<=200
Country A	95	1	2012	male	vl>200
Country A	96	2	2013	male	vl<=200
Country A	96	3	2013	male	vl<=200
Country A	97	1	2013		vl<=200
Country A	98	1	2010	female	vl>200
Country A	99	1	2011		vl<=200
Country A	99	2	2013		vl>200
Country A	101	1	2010		vl>200
Country A	102	1	2010		vl<=200
Country A	102	2	2012		vl<=200
Country A	102	3	2013		vl<=200
Country A	103	1	2013		vl>200
Country A	104	2	2012	male	vl>200
Country A	104	3	2013	male	vl>200
Country A	105	2	2009	male	vl>200
Country A	105	3	2010	male	vl>200
Country A	105	4	2013	male	vl>200
Country A	106	1	2009	male	vl<=200
Country A	106	2	2011	male	vl<=200
Country A	106	3	2013	male	vl<=200
Country A	107	1	2013	female	vl>200
Country A	107	2	2013	female	vl<=200
Country A	108	1	2009	male	vl>200
Country A	109	1	2013		vl>200
Country A	111	1	2010	male	vl<=200
Country A	111	2	2012	male	vl<=200
Country A	111	3	2013	male	vl<=200
Country A	111	4	2013	male	vl<=200
Country A	112	1	2011		vl<=200
Country A	113	1	2010		vl>200
Country A	114	1	2012	female	vl>200
Country A	114	2	2012	female	vl>200
Country A	114	3	2013	female	vl>200
Country A	115	1	2010		vl>200
Country A	116	1	2012	male	vl<=200
Country A	117	1	2010		vl<=200
Country A	117	2	2011		vl<=200
Country A	117	3	2012		vl<=200
Country A	117	4	2013		vl<=200
Country A	117	5	2013		vl<=200
Country A	118	1	2010		vl<=200
Country A	118	2	2011		vl<=200
Country A	119	1	2011		vl>200
Country A	120	1	2009	male	vl>200
Country A	120	2	2010	male	vl>200
Country A	120	4	2013	male	vl>200
Country A	123	1	2012	male	vl>200
Country A	123	2	2013	male	vl<=200
Country A	125	1	2009	female	vl<=200
Country A	125	2	2010	female	vl<=200
Country A	125	3	2012	female	vl<=200
Country A	125	4	2013	female	vl<=200
Country A	126	1	2012	female	vl>200
Country A	127	1	2012	male	vl>200
Country A	127	2	2012	male	vl<=200
Country A	127	3	2013	male	vl<=200
Country A	127	4	2013	male	vl<=200
Country A	127	5	2013	male	vl<=200
Country A	128	1	2013	male	vl<=200
Country A	129	1	2013		vl>200
Country A	130	1	2009	male	vl>200
Country A	130	2	2011	male	vl<=200
Country A	131	1	2009	male	vl<=200
Country A	131	2	2011	male	vl>200
Country A	131	3	2012	male	vl>200
Country A	131	4	2012	male	vl<=200
Country A	131	5	2013	male	vl<=200
Country A	131	6	2013	male	vl<=200
Country A	132	1	2012		vl>200
Country A	133	1	2012	female	vl>200
Country A	133	2	2013	female	vl>200
Country A	134	1	2011		vl>200
Country A	134	2	2012		vl>200
Country A	134	3	2013		vl>200
Country A	135	2	2009	male	vl<=200
Country A	135	3	2013	male	vl<=200
Country A	136	1	2012		vl>200
Country A	137	1	2011	female	vl>200
Country A	137	2	2012	female	vl>200
Country A	137	3	2012	female	vl>200
Country A	137	4	2012	female	vl>200
Country A	138	1	2011		vl>200
Country A	139	1	2011	male	vl>200
Country A	139	2	2012	male	vl>200
Country A	139	3	2013	male	vl>200
Country A	140	1	2013		vl>200
Country A	142	1	2010		vl<=200
Country A	143	1	2010	male	vl<=200
Country A	143	2	2011	male	vl<=200
Country A	144	3	2012	male	vl>200
Country A	144	4	2013	male	vl<=200
Country A	144	5	2013	male	vl<=200
Country A	145	1	2012	female	vl<=200
Country A	146	1	2011	female	vl>200
Country A	146	2	2012	female	vl<=200
Country A	146	5	2012	female	vl<=200
Country A	146	6	2013	female	vl<=200
Country A	146	7	2013	female	vl<=200
Country A	148	2	2011		vl>200
Country A	149	1	2009	male	vl>200
Country A	150	1	2010		vl>200
Country A	151	1	2010		vl<=200
Country A	152	1	2012	male	vl<=200
Country A	153	1	2011		vl>200
Country A	154	1	2011		vl<=200
Country A	155	1	2012	female	vl>200
Country A	156	1	2011		vl>200
Country A	157	1	2012		vl>200
Country A	158	2	2009	male	vl<=200
Country A	158	3	2011	male	vl<=200
Country A	158	4	2012	male	vl<=200
Country A	159	1	2011		vl>200
Country A	160	2	2009	male	vl>200
Country A	160	3	2010	male	vl>200
Country A	160	4	2011	male	vl<=200
Country A	160	5	2013	male	vl>200
Country A	161	1	2009	male	vl>200
Country A	161	3	2012	male	vl>200
Country A	162	1	2009	female	vl<=200
Country A	162	2	2010	female	vl<=200
Country A	162	3	2011	female	vl<=200
Country A	162	4	2013	female	vl<=200
Country A	163	1	2011		vl>200
Country A	163	2	2013		vl<=200
Country A	164	1	2012	female	vl>200
Country A	165	1	2009	female	vl>200
Country A	165	2	2010	female	vl>200
Country A	165	3	2012	female	vl>200
Country A	165	4	2012	female	vl>200
Country A	165	5	2013	female	vl<=200
Country A	165	6	2013	female	vl<=200
Country A	166	2	2012	male	vl<=200
Country A	167	1	2013	female	vl>200
Country A	168	1	2010		vl>200
Country A	171	1	2011		vl>200
Country A	171	2	2013		vl>200
Country A	172	1	2013	female	vl>200
Country A	174	2	2010	male	vl>200
Country A	174	3	2010	male	vl>200
Country A	174	4	2012	male	vl>200
Country A	174	5	2013	male	vl>200
Country A	175	1	2011		vl>200
Country A	176	1	2010	male	vl<=200
Country A	176	2	2013	male	vl>200
Country A	176	3	2013	male	vl<=200
Country A	177	1	2012	male	vl>200
Country A	178	1	2011		vl>200
Country A	179	1	2013	male	vl>200
Country A	180	1	2012	male	vl>200
Country A	180	2	2012	male	vl<=200
Country A	180	3	2012	male	vl>200
Country A	180	4	2013	male	vl>200
Country A	181	2	2012	male	vl>200
Country A	181	3	2012	male	vl>200
Country A	181	4	2013	male	vl<=200
Country A	182	1	2013	male	vl>200
Country A	183	1	2010	male	vl>200
Country A	183	2	2012	male	vl<=200
Country A	183	3	2012	male	vl<=200
Country A	184	1	2009	male	vl>200
Country A	184	2	2012	male	vl>200
Country A	185	1	2013		vl>200
Country A	186	1	2009	female	vl>200
Country A	186	2	2009	female	vl>200
Country A	188	1	2012	male	vl>200
Country A	188	2	2012	male	vl>200
Country A	189	1	2012		vl>200
Country A	190	1	2012		vl>200
Country A	191	1	2012	female	vl>200
Country A	192	1	2011		vl>200
Country A	193	1	2010	female	vl<=200
Country A	194	1	2012	male	vl>200
Country A	194	2	2013	male	vl>200
Country A	197	1	2009	male	vl>200
Country A	197	2	2010	male	vl>200
Country A	197	3	2011	male	vl>200
Country A	197	4	2012	male	vl>200
Country A	197	5	2012	male	vl>200
Country A	197	6	2013	male	vl>200
Country A	197	7	2013	male	vl>200
Country A	199	1	2011		vl>200
Country A	200	2	2013	female	vl>200
Country A	201	1	2011	male	vl<=200
Country A	202	1	2010	male	vl>200
Country A	202	2	2010	male	vl>200
Country A	202	5	2012	male	vl<=200
Country A	202	6	2012	male	vl<=200
Country A	202	7	2013	male	vl<=200
Country A	202	8	2013	male	vl<=200
Country A	203	1	2010		vl>200
Country A	204	1	2012	male	vl>200
Country A	204	2	2013	male	vl>200
Country A	204	3	2013	male	vl>200
Country A	204	4	2013	male	vl>200
Country A	205	1	2012	female	vl>200
Country A	207	1	2010		vl>200
Country A	208	1	2012		vl>200
Country A	210	1	2012	female	vl>200
Country A	211	2	2011	male	vl>200
Country A	211	3	2012	male	vl>200
Country A	211	4	2013	male	vl<=200
Country A	212	1	2012	male	vl<=200
Country A	212	2	2013	male	vl>200
Country A	213	1	2009	female	vl<=200
Country A	213	2	2010	female	vl<=200
Country A	213	3	2010	female	vl<=200
Country A	213	4	2011	female	vl<=200
Country A	213	5	2013	female	vl<=200
Country A	213	6	2013	female	vl<=200
Country A	214	1	2013	female	vl>200
Country A	215	1	2009	male	vl>200
Country A	215	2	2012	male	vl>200
Country A	215	3	2012	male	vl>200
Country A	215	4	2013	male	vl>200
Country A	216	1	2011		vl<=200
Country A	217	1	2012	female	vl>200
Country A	217	2	2013	female	vl<=200
Country A	218	1	2010	male	vl>200
Country A	218	2	2012	male	vl>200
Country A	218	3	2012	male	vl>200
Country A	218	4	2012	male	vl>200
Country A	218	5	2013	male	vl>200
Country A	219	1	2012		vl<=200
Country A	220	1	2010	female	vl>200
Country A	220	2	2011	female	vl<=200
Country A	221	2	2012	male	vl<=200
Country A	222	1	2012	male	vl>200
Country A	223	1	2012	male	vl>200
Country A	223	2	2013	male	vl<=200
Country A	223	3	2013	male	vl>200
Country A	224	2	2009	female	vl<=200
Country A	224	3	2010	female	vl<=200
Country A	224	4	2011	female	vl<=200
Country A	224	5	2012	female	vl<=200
Country A	224	6	2012	female	vl<=200
Country A	225	1	2013	female	vl<=200
Country A	226	1	2009	male	vl>200
Country A	226	2	2010	male	vl>200
Country A	226	3	2011	male	vl>200
Country A	226	4	2012	male	vl>200
Country A	226	5	2012	male	vl>200
Country A	226	6	2012	male	vl>200
Country A	226	7	2012	male	vl>200
Country A	226	8	2012	male	vl>200
Country A	226	9	2013	male	vl>200
Country A	226	10	2013	male	vl>200
Country A	226	11	2013	male	vl>200
Country A	227	1	2010		vl<=200
Country A	228	1	2011		vl>200
Country A	228	2	2011		vl>200
Country A	229	1	2010		vl>200
Country A	230	1	2010		vl>200
Country A	230	2	2011		vl<=200
Country A	231	1	2010	male	vl>200
Country A	231	2	2011	male	vl<=200
Country A	231	3	2012	male	vl<=200
Country A	232	1	2010	female	vl>200
Country A	232	2	2012	female	vl>200
Country A	232	3	2012	female	vl>200
Country A	232	5	2012	female	vl>200
Country A	232	6	2013	female	vl>200
Country A	233	1	2013	female	vl>200
Country A	234	1	2013	male	vl>200
Country A	235	1	2011		vl<=200
Country A	235	2	2013		vl<=200
Country A	236	1	2012		vl>200
Country A	237	1	2010		vl>200
Country A	238	1	2009	male	vl>200
Country A	239	1	2010		vl>200
Country A	239	2	2011		vl>200
Country A	239	3	2012		vl>200
Country A	239	5	2012		vl>200
Country A	239	6	2013		vl>200
Country A	239	7	2013		vl>200
Country A	240	1	2009	male	vl>200
Country A	241	1	2012	male	vl<=200
Country A	241	2	2013	male	vl<=200
Country A	241	3	2013	male	vl<=200
Country A	242	1	2011	female	vl>200
Country A	242	2	2012	female	vl>200
Country A	242	3	2012	female	vl<=200
Country A	242	4	2013	female	vl<=200
Country A	242	5	2013	female	vl<=200
Country A	243	1	2012	female	vl>200
Country A	243	2	2012	female	vl>200
Country A	243	3	2013	female	vl>200
Country A	244	1	2009	female	vl>200
Country A	245	1	2013		vl>200
Country A	246	1	2011		vl>200
Country A	247	1	2010		vl<=200
Country A	249	1	2011		vl>200
Country A	251	1	2012	female	vl>200
Country A	252	1	2013	female	vl>200
Country A	253	1	2012	female	vl>200
Country A	254	1	2011	male	vl>200
Country A	254	2	2012	male	vl>200
Country A	254	3	2013	male	vl<=200
Country A	254	4	2013	male	vl>200
Country A	255	1	2011		vl>200
Country A	255	2	2011		vl>200
Country A	256	1	2013		vl>200
Country A	256	2	2013		vl<=200
Country A	257	1	2010	female	vl>200
Country A	258	1	2010		vl>200
Country A	259	1	2012	male	vl>200
Country A	260	1	2012		vl<=200
Country A	260	2	2012		vl<=200
Country A	261	1	2010	female	vl>200
Country A	261	2	2012	female	vl>200
Country A	261	3	2013	female	vl>200
Country A	261	4	2013	female	vl>200
Country A	262	1	2013		vl<=200
Country A	263	1	2013		vl>200
Country A	264	1	2010		vl<=200
Country A	264	2	2011		vl<=200
Country A	265	1	2011	female	vl>200
Country A	265	2	2012	female	vl>200
Country A	265	3	2013	female	vl>200
Country A	265	4	2013	female	vl>200
Country A	267	1	2009		vl<=200
Country A	268	1	2011		vl>200
Country A	269	2	2011		vl<=200
Country A	270	1	2012		vl>200
Country A	271	1	2013		vl>200
Country A	272	2	2010	female	vl<=200
Country A	274	1	2010	female	vl>200
Country A	275	1	2012	female	vl>200
Country A	275	2	2012	female	vl>200
Country A	275	3	2013	female	vl>200
Country A	276	1	2011	female	vl>200
Country A	276	2	2012	female	vl>200
Country A	276	3	2012	female	vl>200
Country A	277	1	2011	male	vl<=200
Country A	278	2	2011		vl<=200
Country A	279	1	2011		vl<=200
Country A	280	1	2012		vl<=200
Country A	280	2	2013		vl<=200
Country A	281	1	2009	male	vl<=200
Country A	282	1	2010		vl<=200
Country A	282	2	2011		vl<=200
Country A	283	1	2010		vl>200
Country A	284	1	2009	female	vl>200
Country A	284	2	2010	female	vl<=200
Country A	284	3	2011	female	vl<=200
Country A	285	1	2009	male	vl>200
Country A	285	2	2011	male	vl>200
Country A	286	2	2010	female	vl>200
Country A	286	3	2011	female	vl>200
Country A	286	4	2013	female	vl>200
Country A	287	1	2013		vl>200
Country A	288	1	2009	male	vl>200
Country A	288	2	2011	male	vl>200
Country A	288	3	2012	male	vl<=200
Country A	288	4	2012	male	vl<=200
Country A	288	5	2013	male	vl<=200
Country A	288	6	2013	male	vl<=200
Country A	289	1	2010	female	vl<=200
Country A	289	2	2011	female	vl<=200
Country A	289	3	2012	female	vl<=200
Country A	289	4	2012	female	vl<=200
Country A	289	5	2013	female	vl<=200
Country A	290	1	2009	male	vl>200
Country A	290	2	2010	male	vl>200
Country A	290	3	2010	male	vl>200
Country A	290	4	2012	male	vl<=200
Country A	290	5	2012	male	vl<=200
Country A	290	6	2013	male	vl<=200
Country A	291	1	2013	male	vl>200
Country A	292	1	2011		vl<=200
Country A	292	2	2013		vl<=200
Country A	293	1	2013	male	vl<=200
Country A	294	1	2010		vl<=200
Country A	295	1	2012	female	vl>200
Country A	296	1	2011		vl>200
Country A	296	2	2012		vl>200
Country A	296	3	2013		vl<=200
Country A	296	4	2013		vl<=200
Country A	297	1	2013	male	vl>200
Country A	298	1	2010		vl>200
Country A	298	2	2011		vl>200
Country A	298	3	2012		vl>200
Country A	298	4	2013		vl<=200
Country A	298	5	2013		vl<=200
Country A	299	1	2013		vl>200
Country A	300	1	2012		vl<=200
Country A	301	1	2010	male	vl>200
Country A	302	1	2011		vl<=200
Country A	302	2	2013		vl<=200
Country A	303	1	2009	female	vl>200
Country A	303	2	2010	female	vl>200
Country A	303	3	2011	female	vl>200
Country A	303	4	2012	female	vl<=200
Country A	303	5	2012	female	vl>200
Country A	303	6	2013	female	vl<=200
Country A	304	1	2013		vl>200
Country A	305	1	2010		vl>200
Country A	306	1	2012	male	vl<=200
Country A	306	2	2012	male	vl<=200
Country A	306	3	2013	male	vl<=200
Country A	306	4	2013	male	vl<=200
Country A	307	1	2010	male	vl>200
Country A	308	1	2013		vl<=200
Country A	309	1	2012		vl<=200
Country A	310	2	2009	female	vl>200
Country A	311	1	2012	female	vl>200
Country A	311	2	2012	female	vl<=200
Country A	312	1	2013	female	vl<=200
Country A	313	1	2011		vl>200
Country A	314	1	2010	male	vl>200
Country A	314	2	2010	male	vl<=200
Country A	314	3	2012	male	vl<=200
Country A	314	4	2012	male	vl<=200
Country A	314	5	2013	male	vl<=200
Country A	315	1	2012	male	vl>200
Country A	315	2	2013	male	vl>200
Country A	316	1	2010	female	vl<=200
Country A	317	1	2012	female	vl>200
Country A	317	2	2013	female	vl>200
Country A	318	1	2010		vl>200
Country A	319	1	2013	male	vl>200
Country A	320	1	2011		vl<=200
Country A	321	1	2012		vl>200
Country A	322	1	2010	male	vl>200
Country A	323	2	2011	male	vl>200
Country A	323	3	2012	male	vl<=200
Country A	324	1	2012	male	vl<=200
Country A	324	2	2012	male	vl<=200
Country A	328	1	2011	male	vl>200
Country A	328	2	2012	male	vl<=200
Country A	328	3	2013	male	vl<=200
Country A	328	4	2013	male	vl<=200
Country A	329	1	2011		vl>200
Country A	330	1	2010		vl>200
Country A	331	1	2013	male	vl>200
Country A	332	1	2013	male	vl>200
Country A	333	1	2013	female	vl>200
Country A	334	2	2012	male	vl>200
Country A	334	3	2012	male	vl>200
Country A	335	1	2013		vl>200
Country A	336	1	2010		vl>200
Country A	336	2	2013		vl<=200
Country A	337	1	2010	male	vl>200
Country A	338	1	2011	female	vl>200
Country A	339	1	2011		vl>200
Country A	340	1	2010		vl<=200
Country A	341	1	2009	male	vl<=200
Country A	342	1	2012	male	vl>200
Country A	342	3	2012	male	vl>200
Country A	342	4	2012	male	vl>200
Country A	342	5	2012	male	vl<=200
Country A	342	6	2013	male	vl<=200
Country A	343	1	2011		vl>200
Country A	344	1	2013	female	vl>200
Country A	345	1	2009	female	vl<=200
Country A	345	2	2010	female	vl<=200
Country A	345	3	2011	female	vl<=200
Country A	345	4	2012	female	vl<=200
Country A	345	5	2013	female	vl<=200
Country A	346	1	2009	female	vl>200
Country A	346	3	2011	female	vl>200
Country A	346	4	2012	female	vl>200
Country A	346	5	2012	female	vl<=200
Country A	346	6	2012	female	vl<=200
Country A	346	7	2013	female	vl<=200
Country A	347	1	2012	male	vl>200
Country A	350	1	2010		vl>200
Country A	351	1	2011		vl>200
Country A	352	2	2012	female	vl>200
Country A	352	3	2012	female	vl>200
Country A	352	4	2013	female	vl>200
Country A	353	1	2010	male	vl>200
Country A	353	2	2011	male	vl>200
Country A	353	3	2012	male	vl>200
Country A	353	4	2013	male	vl>200
Country A	354	1	2012	female	vl<=200
Country A	355	1	2010	female	vl<=200
Country A	355	2	2013	female	vl<=200
Country A	356	1	2013	female	vl<=200
Country A	357	1	2012	female	vl>200
Country A	357	2	2013	female	vl<=200
Country A	357	3	2013	female	vl<=200
Country A	358	1	2012		vl>200
Country A	359	1	2012	male	vl>200
Country A	359	2	2013	male	vl>200
Country A	359	3	2013	male	vl<=200
Country A	360	1	2012		vl<=200
Country A	361	1	2012		vl>200
Country A	361	2	2013		vl>200
Country A	362	1	2011		vl>200
Country A	362	2	2012		vl<=200
Country A	363	1	2013	female	vl>200
Country A	364	2	2009	female	vl>200
Country A	364	3	2011	female	vl>200
Country A	364	4	2012	female	vl>200
Country A	364	5	2013	female	vl>200
Country A	365	1	2012		vl>200
Country A	365	2	2012		vl>200
Country A	365	3	2013		vl>200
Country A	366	1	2011		vl>200
Country A	366	2	2012		vl>200
Country A	367	1	2011		vl<=200
Country A	368	2	2011		vl<=200
Country A	369	1	2010		vl>200
Country A	369	2	2012		vl<=200
Country A	370	2	2009	female	vl>200
Country A	370	3	2010	female	vl>200
Country A	370	4	2013	female	vl<=200
Country A	371	1	2013		vl>200
Country A	372	1	2013	female	vl>200
Country A	373	1	2011	female	vl>200
Country A	373	2	2012	female	vl>200
Country A	373	3	2013	female	vl>200
Country A	374	1	2012	female	vl<=200
Country A	374	2	2012	female	vl<=200
Country A	375	1	2013	female	vl<=200
Country A	377	1	2013		vl>200
Country A	378	1	2011		vl>200
Country A	379	1	2009	male	vl>200
Country A	380	1	2011	female	vl<=200
Country A	382	1	2013		vl>200
Country A	383	1	2012	male	vl<=200
Country A	383	2	2012	male	vl<=200
Country A	383	3	2013	male	vl<=200
Country A	383	4	2013	male	vl>200
Country A	384	1	2010		vl>200
Country A	384	2	2011		vl>200
Country A	385	1	2012	male	vl>200
Country A	386	1	2009	male	vl>200
Country A	387	1	2013		vl>200
Country A	388	1	2009	female	vl>200
Country A	389	1	2011		vl<=200
Country A	390	2	2013	male	vl<=200
Country A	391	2	2009	female	vl<=200
Country A	391	3	2011	female	vl>200
Country A	391	5	2012	female	vl>200
Country A	391	6	2012	female	vl>200
Country A	391	7	2012	female	vl>200
Country A	391	9	2013	female	vl<=200
Country A	391	10	2013	female	vl>200
Country A	392	1	2009	female	vl<=200
Country A	392	2	2011	female	vl<=200
Country A	392	3	2012	female	vl<=200
Country A	392	4	2013	female	vl<=200
Country A	392	5	2013	female	vl>200
Country A	393	1	2011	female	vl>200
Country A	394	1	2013	female	vl>200
Country A	395	1	2013	female	vl<=200
Country A	396	1	2011		vl>200
Country A	396	2	2012		vl<=200
Country A	397	1	2012	female	vl>200
Country A	398	1	2013	female	vl>200
Country A	399	1	2012		vl>200
Country A	400	1	2011	male	vl>200
Country A	400	2	2012	male	vl<=200
Country A	400	3	2012	male	vl<=200
Country A	400	4	2013	male	vl<=200
Country A	401	1	2009	female	vl>200
Country A	402	1	2013		vl>200
Country A	403	1	2013	male	vl>200
Country A	404	1	2012		vl>200
Country A	405	1	2011		vl>200
Country A	406	1	2012	female	vl>200
Country A	407	1	2012	female	vl>200
Country A	407	2	2013	female	vl<=200
Country A	408	2	2012	female	vl>200
Country A	408	3	2012	female	vl>200
Country A	409	1	2013	female	vl>200
Country A	411	2	2011	female	vl<=200
Country A	412	1	2013	female	vl<=200
Country A	413	1	2013	female	vl<=200
Country A	414	1	2009	male	vl<=200
Country A	414	2	2010	male	vl<=200
Country A	414	3	2011	male	vl<=200
Country A	414	4	2013	male	vl<=200
Country A	415	1	2013	female	vl>200
Country A	416	1	2009	female	vl<=200
Country A	417	1	2011		vl<=200
Country A	417	2	2012		vl<=200
Country A	417	3	2012		vl<=200
Country A	417	4	2013		vl>200
Country A	418	1	2012	male	vl>200
Country A	418	2	2013	male	vl<=200
Country A	419	1	2012		vl<=200
Country A	421	1	2013		vl>200
Country A	422	1	2013	female	vl<=200
Country A	423	1	2013	female	vl>200
Country A	424	1	2012		vl>200
Country A	425	1	2012	female	vl>200
Country A	425	2	2013	female	vl>200
Country A	426	1	2011		vl<=200
Country A	428	1	2013	male	vl>200
Country A	428	2	2013	male	vl>200
Country A	431	1	2012	female	vl<=200
Country A	431	2	2013	female	vl<=200
Country A	432	2	2012	male	vl>200
Country A	432	3	2012	male	vl<=200
Country A	433	1	2009	female	vl<=200
Country A	433	2	2010	female	vl>200
Country A	433	3	2013	female	vl<=200
Country A	433	4	2013	female	vl<=200
Country A	434	1	2012	male	vl>200
Country A	434	2	2013	male	vl<=200
Country A	435	1	2013		vl>200
Country A	436	1	2009	male	vl<=200
Country A	436	5	2012	male	vl>200
Country A	436	6	2013	male	vl<=200
Country A	437	1	2013		vl<=200
Country A	438	1	2012	female	vl>200
Country A	438	2	2012	female	vl<=200
Country A	438	3	2013	female	vl<=200
Country A	439	1	2013		vl<=200
Country A	440	1	2010		vl>200
Country A	441	1	2010	male	vl>200
Country A	441	2	2011	male	vl>200
Country A	442	1	2012		vl>200
Country A	442	2	2013		vl<=200
Country A	443	1	2010		vl>200
Country A	445	1	2011		vl>200
Country A	446	1	2010		vl>200
Country A	447	1	2013	female	vl>200
Country A	448	2	2009	male	vl<=200
Country A	449	1	2009	female	vl<=200
Country A	449	2	2011	female	vl>200
Country A	450	1	2012	female	vl>200
Country A	450	2	2012	female	vl>200
Country A	450	3	2013	female	vl>200
Country B	451	1	2011	male	vl>200
Country B	452	1	2011	female	vl>200
Country B	452	3	2013	female	vl>200
Country B	453	1	2012	male	vl>200
Country B	453	2	2012	male	vl<=200
Country B	453	3	2013	male	vl<=200
Country B	454	1	2009	male	vl>200
Country B	454	2	2010	male	vl>200
Country B	454	3	2011	male	vl>200
Country B	454	4	2013	male	vl>200
Country B	455	1	2012	female	vl<=200
Country B	456	1	2013	male	vl>200
Country B	457	2	2012	female	vl<=200
Country B	457	3	2013	female	vl<=200
Country B	458	1	2011	male	vl<=200
Country B	459	1	2011	male	vl<=200
Country B	459	2	2012	male	vl>200
Country B	459	3	2013	male	vl>200
Country B	460	1	2013	male	vl>200
Country B	460	2	2013	male	vl>200
Country B	461	1	2011	female	vl>200
Country B	461	2	2011	female	vl>200
Country B	461	3	2012	female	vl<=200
Country B	461	4	2013	female	vl<=200
Country B	461	5	2013	female	vl<=200
Country B	461	6	2013	female	vl<=200
Country B	462	1	2009	male	vl<=200
Country B	463	1	2009	female	vl<=200
Country B	463	2	2010	female	vl<=200
Country B	463	3	2010	female	vl<=200
Country B	463	4	2011	female	vl<=200
Country B	463	5	2011	female	vl<=200
Country B	463	6	2012	female	vl<=200
Country B	463	7	2012	female	vl<=200
Country B	463	8	2013	female	vl<=200
Country B	463	9	2013	female	vl<=200
Country B	464	1	2012	male	vl>200
Country B	465	1	2011	male	vl>200
Country B	466	1	2010	male	vl>200
Country B	466	2	2011	male	vl>200
Country B	466	3	2011	male	vl>200
Country B	466	4	2012	male	vl>200
Country B	466	5	2013	male	vl<=200
Country B	467	1	2009	male	vl<=200
Country B	467	2	2010	male	vl<=200
Country B	467	3	2010	male	vl<=200
Country B	468	1	2011	female	vl>200
Country B	468	2	2011	female	vl>200
Country B	469	1	2011	male	vl>200
Country B	469	2	2012	male	vl>200
Country B	469	3	2012	male	vl>200
Country B	469	4	2013	male	vl>200
Country B	469	5	2013	male	vl>200
Country B	470	1	2010	female	vl>200
Country B	470	2	2010	female	vl<=200
Country B	470	3	2011	female	vl>200
Country B	471	1	2009	female	vl<=200
Country B	471	2	2010	female	vl<=200
Country B	471	3	2011	female	vl<=200
Country B	471	4	2011	female	vl<=200
Country B	471	5	2012	female	vl<=200
Country B	471	6	2012	female	vl<=200
Country B	471	7	2013	female	vl<=200
Country B	473	1	2010	female	vl>200
Country B	474	1	2009	female	vl>200
Country B	474	2	2009	female	vl>200
Country B	474	3	2011	female	vl>200
Country B	474	4	2012	female	vl>200
Country B	474	5	2012	female	vl<=200
Country B	474	6	2013	female	vl<=200
Country B	474	7	2013	female	vl<=200
Country B	475	1	2011	female	vl>200
Country B	475	2	2011	female	vl>200
Country B	475	3	2013	female	vl>200
Country B	476	1	2010	male	vl>200
Country B	476	2	2011	male	vl>200
Country B	476	3	2012	male	vl>200
Country B	476	4	2012	male	vl>200
Country B	476	5	2013	male	vl>200
Country B	477	1	2012	male	vl<=200
Country B	477	2	2013	male	vl<=200
Country B	478	1	2013	male	vl>200
Country B	479	1	2010	male	vl>200
Country B	479	2	2011	male	vl>200
Country B	480	1	2012	male	vl>200
Country B	480	2	2013	male	vl>200
Country B	480	3	2013	male	vl>200
Country B	480	4	2013	male	vl>200
Country B	481	1	2009	male	vl>200
Country B	481	2	2010	male	vl>200
Country B	482	1	2012	male	vl>200
Country B	482	2	2012	male	vl>200
Country B	482	4	2013	male	vl>200
Country B	483	2	2011	female	vl>200
Country B	483	3	2012	female	vl>200
Country B	484	1	2013	male	vl>200
Country B	486	1	2012	male	vl>200
Country B	486	2	2012	male	vl>200
Country B	486	3	2012	male	vl>200
Country B	486	4	2012	male	vl<=200
Country B	486	5	2013	male	vl<=200
Country B	486	6	2013	male	vl<=200
Country B	487	1	2012	male	vl>200
Country B	487	2	2013	male	vl>200
Country B	488	1	2011	male	vl<=200
Country B	488	2	2011	male	vl<=200
Country B	488	3	2011	male	vl<=200
Country B	488	4	2012	male	vl<=200
Country B	488	5	2013	male	vl<=200
Country B	489	1	2009	male	vl>200
Country B	489	2	2009	male	vl>200
Country B	489	3	2010	male	vl>200
Country B	490	1	2012	female	vl>200
Country B	491	1	2009	male	vl<=200
Country B	491	2	2010	male	vl<=200
Country B	491	3	2011	male	vl<=200
Country B	491	4	2011	male	vl<=200
Country B	491	5	2012	male	vl<=200
Country B	491	6	2012	male	vl<=200
Country B	492	1	2010	female	vl<=200
Country B	492	2	2011	female	vl<=200
Country B	492	3	2012	female	vl<=200
Country B	493	1	2009	male	vl>200
Country B	493	2	2009	male	vl>200
Country B	493	3	2010	male	vl>200
Country B	494	1	2009	female	vl>200
Country B	494	2	2010	female	vl>200
Country B	495	1	2011	male	vl>200
Country B	496	1	2012	male	vl>200
Country B	496	2	2012	male	vl>200
Country B	497	1	2012	male	vl>200
Country B	497	2	2013	male	vl>200
Country B	497	3	2013	male	vl>200
Country B	498	1	2010	male	vl>200
Country B	498	2	2011	male	vl>200
Country B	498	3	2012	male	vl>200
Country B	498	4	2012	male	vl<=200
Country B	498	6	2013	male	vl<=200
Country B	499	1	2010	male	vl>200
Country B	500	1	2012	male	vl<=200
Country B	501	1	2009	male	vl>200
Country B	501	2	2010	male	vl>200
Country B	501	3	2011	male	vl<=200
Country B	501	4	2011	male	vl<=200
Country B	501	5	2012	male	vl<=200
Country B	501	6	2012	male	vl<=200
Country B	501	7	2013	male	vl<=200
Country B	501	8	2013	male	vl<=200
Country B	502	1	2009	male	vl<=200
Country B	502	2	2010	male	vl<=200
Country B	502	3	2011	male	vl<=200
Country B	502	4	2012	male	vl<=200
Country B	502	5	2013	male	vl<=200
Country B	503	1	2012	female	vl>200
Country B	503	2	2013	female	vl>200
Country B	504	1	2010	female	vl<=200
Country B	504	2	2011	female	vl<=200
Country B	504	3	2011	female	vl<=200
Country B	504	4	2012	female	vl<=200
Country B	504	5	2013	female	vl<=200
Country B	505	1	2011	female	vl>200
Country B	505	2	2012	female	vl>200
Country B	506	1	2010	female	vl>200
Country B	506	2	2011	female	vl>200
Country B	507	1	2009	female	vl<=200
Country B	508	1	2011	male	vl>200
Country B	508	2	2013	male	vl>200
Country B	508	3	2013	male	vl>200
Country B	509	1	2011	female	vl>200
Country B	509	2	2013	female	vl>200
Country B	510	1	2009	female	vl>200
Country B	510	2	2010	female	vl>200
Country B	510	3	2010	female	vl>200
Country B	510	4	2011	female	vl>200
Country B	510	5	2011	female	vl>200
Country B	510	6	2011	female	vl>200
Country B	510	7	2011	female	vl>200
Country B	510	8	2012	female	vl<=200
Country B	510	10	2013	female	vl>200
Country B	510	11	2013	female	vl>200
Country B	511	1	2009	female	vl<=200
Country B	511	2	2009	female	vl<=200
Country B	511	3	2010	female	vl<=200
Country B	511	4	2010	female	vl<=200
Country B	511	5	2011	female	vl<=200
Country B	511	6	2011	female	vl<=200
Country B	511	7	2012	female	vl<=200
Country B	511	8	2013	female	vl>200
Country B	511	9	2013	female	vl>200
Country B	512	1	2013	male	vl>200
Country B	512	2	2013	male	vl>200
Country B	513	1	2013	male	vl<=200
Country B	513	2	2013	male	vl<=200
Country B	514	1	2012	male	vl>200
Country B	515	1	2009	female	vl<=200
Country B	515	2	2009	female	vl<=200
Country B	515	4	2010	female	vl<=200
Country B	515	5	2011	female	vl<=200
Country B	515	6	2011	female	vl<=200
Country B	515	7	2012	female	vl<=200
Country B	515	8	2013	female	vl<=200
Country B	515	9	2013	female	vl<=200
Country B	515	10	2013	female	vl<=200
Country B	516	2	2010	male	vl<=200
Country B	516	3	2011	male	vl<=200
Country B	516	4	2011	male	vl<=200
Country B	516	5	2012	male	vl>200
Country B	517	1	2012	male	vl>200
Country B	517	2	2013	male	vl>200
Country B	517	3	2013	male	vl>200
Country B	518	1	2009	male	vl<=200
Country B	518	3	2010	male	vl<=200
Country B	518	4	2011	male	vl<=200
Country B	518	5	2012	male	vl<=200
Country B	518	6	2012	male	vl<=200
Country B	518	7	2013	male	vl<=200
Country B	519	1	2013	female	vl>200
Country B	519	2	2013	female	vl>200
Country B	520	1	2009	male	vl>200
Country B	520	2	2009	male	vl>200
Country B	520	4	2010	male	vl<=200
Country B	520	5	2011	male	vl>200
Country B	520	6	2011	male	vl>200
Country B	520	7	2012	male	vl>200
Country B	520	8	2012	male	vl>200
Country B	520	9	2012	male	vl>200
Country B	520	10	2013	male	vl>200
Country B	520	11	2013	male	vl>200
Country B	520	12	2013	male	vl>200
Country B	521	1	2009	male	vl<=200
Country B	521	3	2011	male	vl<=200
Country B	521	4	2011	male	vl<=200
Country B	521	5	2012	male	vl<=200
Country B	521	6	2012	male	vl<=200
Country B	521	7	2013	male	vl<=200
Country B	522	1	2009	female	vl<=200
Country B	522	2	2010	female	vl<=200
Country B	522	4	2010	female	vl<=200
Country B	522	5	2011	female	vl<=200
Country B	522	6	2011	female	vl<=200
Country B	522	7	2012	female	vl<=200
Country B	522	8	2012	female	vl<=200
Country B	522	9	2012	female	vl<=200
Country B	522	10	2013	female	vl<=200
Country B	522	12	2013	female	vl<=200
Country B	523	1	2009	male	vl>200
Country B	524	1	2013	male	vl>200
Country B	525	1	2012	male	vl<=200
Country B	525	2	2013	male	vl>200
Country B	526	1	2011	male	vl>200
Country B	526	2	2011	male	vl>200
Country B	526	3	2011	male	vl>200
Country B	526	4	2012	male	vl<=200
Country B	527	1	2010	male	vl>200
Country B	527	2	2011	male	vl>200
Country B	527	3	2011	male	vl>200
Country B	527	4	2012	male	vl>200
Country B	527	5	2013	male	vl>200
Country B	528	1	2011	male	vl<=200
Country B	529	1	2011	male	vl>200
Country B	530	1	2009	female	vl<=200
Country B	530	2	2010	female	vl<=200
Country B	530	3	2011	female	vl<=200
Country B	531	1	2009	female	vl>200
Country B	531	3	2010	female	vl>200
Country B	531	4	2011	female	vl>200
Country B	531	5	2011	female	vl>200
Country B	531	6	2012	female	vl>200
Country B	531	7	2013	female	vl<=200
Country B	532	1	2011	female	vl>200
Country B	532	3	2013	female	vl>200
Country B	532	4	2013	female	vl>200
Country B	533	1	2009	male	vl<=200
Country B	533	2	2010	male	vl<=200
Country B	533	3	2010	male	vl<=200
Country B	533	4	2011	male	vl<=200
Country B	533	5	2011	male	vl<=200
Country B	533	6	2011	male	vl<=200
Country B	533	7	2012	male	vl<=200
Country B	533	9	2012	male	vl<=200
Country B	533	10	2013	male	vl<=200
Country B	533	11	2013	male	vl<=200
Country B	534	1	2012	female	vl>200
Country B	534	2	2013	female	vl<=200
Country B	535	1	2012	male	vl>200
Country B	535	2	2013	male	vl>200
Country B	536	1	2012	male	vl>200
Country B	536	2	2012	male	vl<=200
Country B	536	3	2013	male	vl<=200
Country B	536	4	2013	male	vl<=200
Country B	537	1	2010	male	vl>200
Country B	537	2	2010	male	vl<=200
Country B	537	3	2011	male	vl<=200
Country B	537	4	2011	male	vl<=200
Country B	537	5	2012	male	vl<=200
Country B	537	6	2013	male	vl<=200
Country B	537	7	2013	male	vl<=200
Country B	538	1	2012	male	vl>200
Country B	539	1	2013	female	vl>200
Country B	540	1	2012	male	vl>200
Country B	541	1	2009	male	vl>200
Country B	542	1	2009	female	vl<=200
Country B	542	4	2012	female	vl<=200
Country B	542	5	2013	female	vl<=200
Country B	542	6	2013	female	vl<=200
Country B	542	7	2013	female	vl<=200
Country B	543	1	2009	female	vl<=200
Country B	543	2	2010	female	vl<=200
Country B	543	3	2011	female	vl<=200
Country B	543	4	2011	female	vl<=200
Country B	543	5	2012	female	vl<=200
Country B	543	6	2013	female	vl<=200
Country B	543	7	2013	female	vl<=200
Country B	544	1	2011	male	vl<=200
Country B	545	1	2013	male	vl>200
Country B	546	1	2009	male	vl<=200
Country B	546	4	2010	male	vl<=200
Country B	546	5	2011	male	vl<=200
Country B	547	1	2009	male	vl>200
Country B	547	2	2010	male	vl>200
Country B	547	3	2011	male	vl>200
Country B	547	4	2012	male	vl>200
Country B	547	5	2013	male	vl>200
Country B	548	1	2009	male	vl>200
Country B	548	2	2010	male	vl>200
Country B	548	3	2010	male	vl>200
Country B	549	1	2011	male	vl>200
Country B	549	2	2012	male	vl<=200
Country B	549	3	2012	male	vl>200
Country B	549	4	2013	male	vl>200
Country B	549	5	2013	male	vl>200
Country B	550	1	2013	male	vl<=200
Country B	551	1	2009	female	vl<=200
Country B	551	2	2010	female	vl<=200
Country B	551	3	2011	female	vl<=200
Country B	551	4	2011	female	vl<=200
Country B	551	5	2012	female	vl<=200
Country B	551	6	2012	female	vl<=200
Country B	551	7	2013	female	vl<=200
Country B	551	8	2013	female	vl<=200
Country B	552	1	2011	male	vl>200
Country B	552	2	2011	male	vl>200
Country B	552	3	2012	male	vl<=200
Country B	552	4	2013	male	vl<=200
Country B	552	5	2013	male	vl<=200
Country B	553	1	2011	male	vl>200
Country B	553	2	2011	male	vl<=200
Country B	553	3	2012	male	vl<=200
Country B	553	4	2013	male	vl<=200
Country B	554	1	2013	male	vl<=200
Country B	555	1	2009	female	vl<=200
Country B	555	4	2011	female	vl<=200
Country B	555	5	2011	female	vl<=200
Country B	555	6	2012	female	vl<=200
Country B	555	7	2012	female	vl<=200
Country B	555	8	2013	female	vl<=200
Country B	556	1	2012	male	vl>200
Country B	556	2	2013	male	vl<=200
Country B	556	3	2013	male	vl<=200
Country B	557	1	2009	male	vl<=200
Country B	557	2	2010	male	vl<=200
Country B	557	3	2011	male	vl>200
Country B	557	4	2011	male	vl<=200
Country B	557	6	2013	male	vl>200
Country B	557	7	2013	male	vl>200
Country B	558	1	2010	male	vl<=200
Country B	559	1	2011	female	vl>200
Country B	560	1	2010	female	vl>200
Country B	561	1	2012	female	vl>200
Country B	562	1	2009	male	vl<=200
Country B	562	2	2011	male	vl>200
Country B	562	3	2011	male	vl>200
Country B	562	5	2013	male	vl>200
Country B	563	1	2011	female	vl>200
Country B	564	1	2010	female	vl>200
Country B	565	1	2012	female	vl>200
Country B	566	1	2009	female	vl<=200
Country B	566	2	2009	female	vl<=200
Country B	567	1	2011	male	vl>200
Country B	567	2	2011	male	vl>200
Country B	567	3	2012	male	vl>200
Country B	567	4	2013	male	vl>200
Country B	567	5	2013	male	vl>200
Country B	568	1	2011	male	vl>200
Country B	568	2	2011	male	vl>200
Country B	568	3	2012	male	vl>200
Country B	568	4	2012	male	vl<=200
Country B	568	5	2013	male	vl<=200
Country B	568	6	2013	male	vl<=200
Country B	569	1	2011	female	vl>200
Country B	570	1	2010	female	vl>200
Country B	570	2	2011	female	vl>200
Country C	571	1	2013	male	vl<=200
Country C	572	1	2013	female	vl>200
Country C	573	1	2013	female	vl<=200
Country C	574	1	2013	male	vl>200
Country C	575	1	2012		vl>200
Country C	576	1	2013	female	vl>200
Country C	577	1	2011	female	vl>200
Country C	578	1	2012	male	vl<=200
Country C	578	2	2012	male	vl<=200
Country C	578	3	2013	male	vl<=200
Country C	579	1	2011	female	vl>200
Country C	579	2	2012	female	vl<=200
Country C	579	3	2013	female	vl<=200
Country C	580	1	2012	male	vl>200
Country C	581	1	2011	male	vl>200
Country C	581	2	2011	male	vl>200
Country C	581	3	2012	male	vl>200
Country C	581	4	2013	male	vl>200
Country C	582	1	2010	male	vl<=200
Country C	582	2	2011	male	vl<=200
Country C	583	1	2011	female	vl>200
Country C	584	1	2011	male	vl<=200
Country C	584	2	2011	male	vl<=200
Country C	584	3	2012	male	vl<=200
Country C	584	4	2013	male	vl<=200
Country C	585	1	2009	female	vl>200
Country C	586	1	2009	male	vl>200
Country C	587	1	2011	male	vl>200
Country C	588	1	2011	female	vl>200
Country C	588	2	2012	female	vl>200
Country C	588	3	2013	female	vl>200
Country C	589	1	2012	male	vl<=200
Country C	589	2	2012	male	vl<=200
Country C	589	3	2013	male	vl<=200
Country C	589	4	2013	male	vl<=200
Country C	590	1	2011	female	vl<=200
Country C	590	2	2012	female	vl<=200
Country C	590	3	2013	female	vl<=200
Country C	590	4	2013	female	vl<=200
Country C	592	1	2012		vl>200
Country C	593	2	2012	male	vl<=200
Country C	593	3	2012	male	vl<=200
Country C	593	4	2013	male	vl<=200
Country C	594	1	2010	male	vl<=200
Country C	595	1	2012	male	vl>200
Country C	596	1	2009	male	vl<=200
Country C	597	1	2009	female	vl<=200
Country C	598	1	2012	male	vl>200
Country C	599	1	2011	female	vl>200
Country C	599	2	2012	female	vl>200
Country C	599	3	2013	female	vl>200
Country C	599	4	2013	female	vl>200
Country C	600	1	2010	male	vl>200
Country C	601	1	2011		vl>200
Country C	602	1	2012	female	vl>200
Country C	602	2	2012	female	vl>200
Country C	603	1	2011	male	vl>200
Country C	603	2	2012	male	vl<=200
Country C	603	3	2012	male	vl<=200
Country C	603	4	2013	male	vl<=200
Country C	604	1	2013		vl>200
Country C	605	1	2011	male	vl>200
Country C	605	3	2012	male	vl<=200
Country C	605	4	2012	male	vl<=200
Country C	605	5	2013	male	vl<=200
Country C	607	1	2011	female	vl>200
Country C	607	2	2012	female	vl>200
Country C	608	1	2010	male	vl<=200
Country C	608	2	2012	male	vl<=200
Country C	608	3	2013	male	vl<=200
Country C	610	1	2012	female	vl>200
Country C	611	1	2011	male	vl<=200
Country C	611	2	2013	male	vl<=200
Country C	612	1	2012	male	vl>200
Country C	613	1	2011	female	vl>200
Country C	613	2	2011	female	vl>200
Country C	613	4	2012	female	vl>200
Country C	613	5	2013	female	vl>200
Country C	614	1	2012		vl<=200
Country C	615	1	2009	male	vl>200
Country C	616	1	2009	male	vl<=200
Country C	617	1	2009	female	vl>200
Country C	618	1	2011	female	vl>200
Country C	619	1	2010	female	vl<=200
Country C	619	2	2012	female	vl>200
Country C	619	3	2012	female	vl>200
Country C	619	4	2013	female	vl<=200
Country C	619	5	2013	female	vl>200
Country C	620	1	2010	male	vl>200
Country C	620	2	2011	male	vl>200
Country C	621	1	2010	male	vl<=200
Country C	621	2	2011	male	vl<=200
Country C	621	4	2012	male	vl<=200
Country C	622	1	2011	male	vl>200
Country C	622	2	2011	male	vl>200
Country C	622	3	2012	male	vl>200
Country C	622	4	2012	male	vl>200
Country C	623	1	2013	male	vl<=200
Country C	624	1	2010	female	vl>200
Country C	624	2	2012	female	vl>200
Country C	625	1	2012	male	vl>200
Country C	625	2	2013	male	vl>200
Country C	626	1	2013		vl<=200
Country C	627	1	2012	male	vl>200
Country C	628	1	2013	female	vl>200
Country C	629	1	2011	male	vl>200
Country C	630	1	2009	male	vl>200
Country C	631	1	2009	male	vl<=200
Country C	632	1	2010	female	vl<=200
Country C	632	2	2010	female	vl<=200
Country C	632	3	2011	female	vl<=200
Country C	632	5	2012	female	vl<=200
Country C	632	6	2013	female	vl<=200
Country C	632	7	2013	female	vl<=200
Country C	633	1	2011	female	vl<=200
Country C	633	2	2012	female	vl<=200
Country C	633	3	2013	female	vl<=200
Country C	634	1	2009	female	vl<=200
Country C	635	1	2010	female	vl<=200
Country C	636	1	2011	female	vl<=200
Country C	636	2	2012	female	vl<=200
Country C	637	1	2013	female	vl<=200
Country C	638	1	2013		vl>200
Country C	639	1	2010	male	vl<=200
Country C	640	1	2012	male	vl>200
Country C	641	1	2011	male	vl>200
Country C	641	2	2012	male	vl>200
Country C	641	3	2012	male	vl<=200
Country C	641	4	2013	male	vl<=200
Country C	642	1	2010	male	vl>200
Country C	642	2	2011	male	vl>200
Country C	642	3	2012	male	vl>200
Country C	642	4	2013	male	vl>200
Country C	643	1	2011	male	vl>200
Country C	644	1	2011	male	vl>200
Country C	644	2	2012	male	vl<=200
Country C	644	3	2012	male	vl<=200
Country C	644	4	2013	male	vl<=200
Country C	645	1	2011	female	vl<=200
Country C	645	2	2013	female	vl<=200
Country C	646	1	2012	female	vl<=200
Country C	647	1	2012	female	vl<=200
Country C	648	1	2013	male	vl>200
Country C	649	1	2010	female	vl>200
Country C	650	1	2010	female	vl>200
Country C	650	2	2011	female	vl>200
Country C	650	3	2012	female	vl<=200
Country C	650	4	2012	female	vl<=200
Country C	651	1	2012	female	vl>200
Country C	652	1	2011	male	vl>200
Country C	652	2	2012	male	vl>200
Country C	652	3	2012	male	vl<=200
Country C	652	4	2013	male	vl<=200
Country C	653	1	2012	male	vl>200
Country C	653	2	2012	male	vl<=200
Country C	653	3	2013	male	vl<=200
Country C	654	1	2013	female	vl>200
Country C	654	2	2013	female	vl>200
Country C	655	1	2011	female	vl>200
Country C	656	1	2012	male	vl<=200
Country C	657	1	2013	male	vl>200
Country C	658	1	2012	male	vl>200
Country C	658	2	2012	male	vl>200
Country C	659	1	2010	male	vl<=200
Country C	659	2	2011	male	vl<=200
Country C	659	3	2012	male	vl<=200
Country C	659	4	2012	male	vl<=200
Country C	659	5	2013	male	vl<=200
Country C	660	1	2012	male	vl<=200
Country C	660	2	2013	male	vl<=200
Country C	663	1	2010	male	vl<=200
Country C	664	1	2013	male	vl>200
Country C	664	2	2013	male	vl>200
Country C	665	1	2011	female	vl>200
Country C	666	1	2011	male	vl>200
Country C	666	2	2011	male	vl>200
Country C	666	3	2012	male	vl<=200
Country C	666	4	2012	male	vl<=200
Country C	666	5	2013	male	vl<=200
Country C	666	6	2013	male	vl<=200
Country C	667	1	2012	female	vl>200
Country C	668	1	2012	female	vl>200
Country C	668	2	2012	female	vl>200
Country C	669	1	2009	male	vl>200
Country C	670	1	2009	female	vl>200
Country C	671	1	2010	female	vl>200
Country C	671	2	2011	female	vl>200
Country C	671	4	2012	female	vl>200
Country C	671	5	2013	female	vl>200
Country C	672	1	2011	female	vl>200
Country C	672	2	2011	female	vl>200
Country C	672	3	2013	female	vl>200
Country C	672	4	2013	female	vl>200
Country C	672	5	2013	female	vl>200
Country C	673	1	2011	female	vl>200
Country C	673	3	2013	female	vl>200
Country C	674	1	2010	male	vl>200
Country C	674	3	2013	male	vl>200
Country C	675	1	2012	male	vl>200
Country C	676	1	2011	male	vl>200
Country C	677	1	2012	male	vl>200
Country C	677	2	2012	male	vl>200
Country C	678	1	2012	female	vl>200
Country C	678	2	2013	female	vl>200
Country C	679	1	2012	male	vl<=200
Country C	679	2	2013	male	vl<=200
Country C	679	3	2013	male	vl<=200
Country C	680	1	2012	male	vl<=200
Country C	681	1	2010	male	vl<=200
Country C	682	1	2012	male	vl<=200
Country C	682	2	2013	male	vl<=200
Country C	683	1	2009	female	vl>200
Country C	684	1	2009	female	vl>200
Country C	684	2	2011	female	vl<=200
Country C	684	3	2013	female	vl<=200
Country C	685	1	2012	female	vl<=200
Country C	686	1	2011	female	vl>200
Country C	686	2	2012	female	vl>200
Country C	686	3	2013	female	vl<=200
Country C	687	1	2013	female	vl<=200
Country C	688	1	2011	male	vl>200
Country C	689	1	2011		vl>200
Country C	690	1	2011	male	vl>200
Country C	691	1	2012	female	vl>200
Country C	691	2	2012	female	vl>200
Country C	692	1	2012	male	vl>200
Country C	692	2	2012	male	vl>200
Country C	692	3	2013	male	vl>200
Country C	694	1	2012	male	vl>200
Country C	695	1	2012	female	vl>200
Country C	695	2	2013	female	vl>200
Country C	696	1	2011	female	vl>200
Country C	697	1	2013	male	vl>200
Country C	698	1	2009	male	vl>200
Country C	699	1	2010	male	vl>200
Country C	699	2	2011	male	vl>200
Country C	699	3	2011	male	vl>200
Country C	699	4	2012	male	vl>200
Country C	699	5	2012	male	vl>200
Country C	700	1	2010	female	vl<=200
Country C	700	2	2010	female	vl>200
Country C	700	3	2011	female	vl>200
Country C	700	4	2011	female	vl>200
Country C	700	5	2012	female	vl>200
Country C	701	1	2010	female	vl<=200
Country C	701	2	2011	female	vl<=200
Country C	701	3	2011	female	vl<=200
Country C	701	4	2012	female	vl>200
Country C	702	1	2011	male	vl>200
Country C	702	2	2012	male	vl>200
Country C	702	3	2013	male	vl>200
Country C	702	4	2013	male	vl>200
Country C	705	1	2011	female	vl>200
Country C	705	2	2011	female	vl>200
Country C	705	3	2012	female	vl>200
Country C	706	1	2012	female	vl>200
Country C	706	2	2013	female	vl>200
Country C	707	1	2013	female	vl>200
Country C	708	1	2009	female	vl>200
Country C	709	1	2012	female	vl>200
Country C	710	1	2011	male	vl>200
Country C	710	2	2011	male	vl<=200
Country C	711	1	2011	female	vl<=200
Country C	711	2	2012	female	vl<=200
Country C	711	3	2013	female	vl<=200
Country C	712	1	2010	female	vl<=200
Country C	713	1	2011	male	vl<=200
Country C	713	2	2012	male	vl<=200
Country C	713	3	2012	male	vl<=200
Country C	713	4	2013	male	vl<=200
Country C	714	1	2013		vl>200
Country C	715	1	2012	male	vl<=200
Country C	715	2	2013	male	vl>200
Country C	716	1	2012		vl<=200
Country C	716	2	2013		vl<=200
Country C	717	1	2013		vl>200
Country C	718	1	2013	male	vl>200
Country C	719	1	2012	female	vl<=200
Country C	720	1	2010	female	vl<=200
Country C	720	2	2012	female	vl<=200
Country C	720	3	2013	female	vl<=200
Country C	721	1	2010	female	vl>200
Country C	721	2	2013	female	vl<=200
Country C	722	1	2010	female	vl>200
Country C	722	2	2011	female	vl>200
Country C	722	3	2012	female	vl>200
Country C	722	4	2013	female	vl>200
Country C	723	1	2012	male	vl>200
Country C	723	2	2012	male	vl<=200
Country C	723	3	2013	male	vl<=200
Country C	724	1	2009	female	vl<=200
Country C	725	1	2013	male	vl>200
Country C	726	1	2010	male	vl<=200
Country C	726	2	2011	male	vl<=200
Country C	726	3	2012	male	vl<=200
Country C	726	4	2012	male	vl<=200
Country C	726	5	2013	male	vl<=200
Country C	726	6	2013	male	vl<=200
Country C	727	1	2013	male	vl>200
Country C	728	1	2013	female	vl>200
Country C	729	1	2012	male	vl<=200
Country C	729	3	2013	male	vl>200
Country C	730	1	2012	female	vl>200
Country C	730	2	2013	female	vl<=200
Country C	731	1	2010	male	vl<=200
Country C	731	2	2011	male	vl<=200
Country C	731	3	2012	male	vl>200
Country C	732	1	2013	female	vl<=200
Country C	733	1	2011	female	vl<=200
Country C	733	2	2011	female	vl<=200
Country C	733	3	2012	female	vl<=200
Country C	734	1	2010	male	vl>200
Country C	734	2	2010	male	vl>200
Country C	735	1	2013		vl<=200
Country C	736	1	2012	male	vl>200
Country C	737	1	2012	male	vl<=200
Country C	738	1	2012	male	vl<=200
Country C	739	1	2012		vl<=200
Country C	740	1	2012		vl>200
Country C	741	1	2012	male	vl<=200
Country C	741	2	2013	male	vl<=200
Country C	741	3	2013	male	vl<=200
Country C	742	1	2011	female	vl>200
Country C	742	2	2012	female	vl>200
Country C	743	1	2010	female	vl<=200
Country C	743	2	2012	female	vl<=200
Country C	743	3	2012	female	vl<=200
Country C	743	4	2013	female	vl<=200
Country C	743	5	2013	female	vl<=200
Country C	745	1	2010	female	vl>200
Country C	745	2	2011	female	vl>200
Country C	745	3	2013	female	vl<=200
Country C	745	4	2013	female	vl<=200
Country C	746	1	2013	female	vl<=200
Country C	747	1	2012	female	vl>200
Country C	747	2	2013	female	vl>200
Country C	748	1	2009	female	vl<=200
Country C	749	1	2012	male	vl<=200
Country C	750	1	2012	male	vl<=200
Country C	750	2	2013	male	vl<=200
Country C	750	3	2013	male	vl<=200
Country C	751	1	2011	male	vl<=200
Country C	752	1	2013	male	vl>200
Country C	753	1	2012	male	vl>200
Country C	754	1	2012	female	vl<=200
Country C	754	2	2013	female	vl<=200
Country C	755	1	2012	male	vl>200
Country C	756	1	2011	male	vl>200
Country C	756	2	2011	male	vl>200
Country C	756	3	2013	male	vl<=200
Country C	757	1	2010	male	vl>200
Country C	758	1	2010	male	vl<=200
Country C	758	2	2011	male	vl<=200
Country C	758	4	2013	male	vl<=200
Country C	758	5	2013	male	vl<=200
Country C	759	1	2009	male	vl>200
Country C	760	1	2009	male	vl<=200
Country C	761	1	2013	male	vl>200
Country C	762	1	2012	male	vl<=200
Country C	763	1	2010	male	vl>200
Country C	763	2	2011	male	vl<=200
Country C	763	3	2013	male	vl>200
Country C	765	1	2011	male	vl>200
Country C	765	2	2011	male	vl>200
Country C	765	4	2012	male	vl>200
Country C	765	5	2013	male	vl>200
Country C	766	1	2010	female	vl>200
Country C	766	3	2012	female	vl>200
Country C	766	4	2013	female	vl>200
Country C	767	1	2013	female	vl<=200
Country C	768	1	2013	female	vl<=200
Country C	769	1	2012	male	vl>200
Country C	769	2	2012	male	vl<=200
Country C	769	3	2013	male	vl<=200
Country C	770	1	2012	female	vl<=200
Country C	771	1	2010	male	vl<=200
Country C	771	2	2010	male	vl<=200
Country C	771	3	2012	male	vl<=200
Country D	772	1	2012	male	vl<=200
Country D	772	2	2012	male	vl<=200
Country D	772	3	2013	male	vl<=200
Country D	772	4	2013	male	vl<=200
Country D	773	1	2013	male	vl<=200
Country D	774	1	2012		vl>200
Country D	774	2	2013		vl>200
Country D	775	1	2013	male	vl>200
Country D	776	1	2010	female	vl>200
Country D	777	1	2010	female	vl>200
Country D	778	1	2012	female	vl>200
Country D	778	2	2013	female	vl<=200
Country D	779	1	2012	female	vl<=200
Country D	780	1	2009	female	vl<=200
Country D	780	2	2012	female	vl<=200
Country D	780	3	2012	female	vl<=200
Country D	780	4	2013	female	vl<=200
Country D	782	1	2012	male	vl>200
Country D	783	1	2009	female	vl>200
Country D	783	2	2010	female	vl>200
Country D	783	6	2011	female	vl<=200
Country D	783	8	2012	female	vl<=200
Country D	783	9	2012	female	vl<=200
Country D	783	10	2012	female	vl<=200
Country D	783	11	2013	female	vl>200
Country D	784	1	2009	female	vl>200
Country D	785	1	2013	female	vl>200
Country D	786	1	2011	male	vl<=200
Country D	786	2	2012	male	vl<=200
Country D	786	3	2013	male	vl<=200
Country D	788	1	2012		vl>200
Country D	789	1	2009	female	vl<=200
Country D	789	2	2010	female	vl<=200
Country D	789	4	2011	female	vl<=200
Country D	789	5	2011	female	vl<=200
Country D	789	6	2012	female	vl<=200
Country D	789	7	2012	female	vl<=200
Country D	789	8	2012	female	vl<=200
Country D	789	9	2013	female	vl>200
Country D	789	10	2013	female	vl<=200
Country D	790	1	2012	female	vl<=200
Country D	790	2	2013	female	vl<=200
Country D	791	1	2009	female	vl<=200
Country D	791	2	2010	female	vl<=200
Country D	791	3	2010	female	vl<=200
Country D	791	4	2012	female	vl<=200
Country D	791	5	2012	female	vl<=200
Country D	792	1	2013	female	vl<=200
Country D	793	1	2010	male	vl>200
Country D	794	1	2012	female	vl>200
Country D	794	2	2013	female	vl>200
Country D	795	1	2009	male	vl>200
Country D	795	4	2010	male	vl>200
Country D	795	5	2010	male	vl>200
Country D	795	6	2011	male	vl>200
Country D	795	9	2013	male	vl>200
Country D	795	10	2013	male	vl>200
Country D	795	11	2013	male	vl>200
Country D	796	1	2013	female	vl>200
Country D	797	1	2009	male	vl<=200
Country D	797	3	2011	male	vl<=200
Country D	798	1	2012	male	vl<=200
Country D	798	2	2013	male	vl<=200
Country D	798	3	2013	male	vl<=200
Country D	799	1	2009	male	vl<=200
Country D	799	2	2011	male	vl<=200
Country D	800	1	2010	male	vl<=200
Country D	801	1	2009	female	vl>200
Country D	801	2	2010	female	vl>200
Country D	803	1	2012		vl<=200
Country D	805	1	2009	male	vl<=200
Country D	805	2	2010	male	vl<=200
Country D	805	3	2010	male	vl<=200
Country D	805	4	2011	male	vl<=200
Country D	805	5	2011	male	vl<=200
Country D	805	6	2012	male	vl<=200
Country D	805	7	2013	male	vl<=200
Country D	805	8	2013	male	vl<=200
Country D	806	1	2013	male	vl<=200
Country D	807	1	2009	female	vl>200
Country D	807	2	2009	female	vl>200
Country D	807	3	2010	female	vl>200
Country D	807	5	2010	female	vl>200
Country D	807	7	2010	female	vl>200
Country D	807	8	2010	female	vl>200
Country D	807	9	2010	female	vl>200
Country D	807	10	2011	female	vl>200
Country D	807	11	2011	female	vl>200
Country D	807	12	2011	female	vl>200
Country D	807	14	2012	female	vl>200
Country D	808	1	2013	male	vl>200
Country D	809	1	2012	male	vl>200
Country D	810	2	2013	male	vl>200
Country D	811	1	2013	male	vl>200
Country D	812	1	2011	male	vl>200
Country D	813	1	2009	male	vl<=200
Country D	813	2	2010	male	vl<=200
Country D	813	4	2010	male	vl<=200
Country D	813	5	2011	male	vl<=200
Country D	813	6	2012	male	vl<=200
Country D	813	8	2013	male	vl<=200
Country D	814	1	2013	male	vl>200
Country D	815	1	2013	male	vl<=200
Country D	816	1	2012		vl>200
Country D	817	1	2010	male	vl>200
Country D	818	1	2011	female	vl<=200
Country D	818	2	2012	female	vl<=200
Country D	818	3	2012	female	vl<=200
Country D	819	1	2011	male	vl<=200
Country D	819	2	2012	male	vl<=200
Country D	821	1	2012	female	vl<=200
Country D	822	1	2011	female	vl>200
Country D	822	2	2011	female	vl>200
Country D	823	1	2012		vl>200
Country D	824	1	2009	male	vl<=200
Country D	824	2	2012	male	vl<=200
Country D	824	3	2012	male	vl<=200
Country D	824	4	2013	male	vl<=200
Country D	826	1	2009	male	vl>200
Country D	826	2	2012	male	vl<=200
Country D	826	3	2013	male	vl<=200
Country D	826	4	2013	male	vl<=200
Country D	827	1	2013	male	vl<=200
Country D	828	1	2012	female	vl<=200
Country D	828	2	2013	female	vl<=200
Country D	829	1	2011	female	vl<=200
Country D	829	2	2012	female	vl<=200
Country D	829	3	2013	female	vl<=200
Country D	830	1	2013	female	vl>200
Country D	831	1	2010	female	vl>200
Country D	833	1	2009	female	vl<=200
Country D	833	2	2012	female	vl<=200
Country D	833	3	2012	female	vl<=200
Country D	833	4	2013	female	vl<=200
Country D	833	5	2013	female	vl<=200
Country D	834	1	2009	male	vl>200
Country D	835	1	2009	male	vl<=200
Country D	835	3	2011	male	vl<=200
Country D	835	4	2012	male	vl>200
Country D	835	5	2012	male	vl>200
Country D	835	6	2013	male	vl<=200
Country D	835	7	2013	male	vl<=200
Country D	836	1	2012	male	vl<=200
Country D	838	1	2011	male	vl>200
Country D	839	1	2012	male	vl>200
Country D	840	1	2009	male	vl>200
Country D	840	3	2010	male	vl>200
Country D	842	1	2012	male	vl<=200
Country D	842	2	2013	male	vl<=200
Country D	844	1	2012	male	vl<=200
Country D	845	1	2013	female	vl<=200
Country D	846	1	2012	female	vl<=200
Country D	846	2	2012	female	vl<=200
Country D	846	3	2012	female	vl<=200
Country D	846	4	2013	female	vl<=200
Country D	847	1	2010	female	vl<=200
Country D	847	2	2012	female	vl<=200
Country D	847	3	2013	female	vl<=200
Country D	848	1	2013	male	vl>200
Country D	848	2	2013	male	vl<=200
Country D	849	1	2013	male	vl>200
Country D	850	1	2010	male	vl<=200
Country D	851	1	2011	female	vl>200
Country D	851	2	2011	female	vl>200
Country D	851	3	2011	female	vl>200
Country D	851	5	2012	female	vl<=200
Country D	852	1	2012		vl<=200
Country D	853	1	2013	female	vl<=200
Country D	853	2	2013	female	vl<=200
Country D	854	1	2012	female	vl<=200
Country D	855	1	2012	female	vl<=200
Country D	855	2	2012	female	vl<=200
Country D	855	3	2013	female	vl<=200
Country D	856	1	2013	male	vl<=200
Country D	857	1	2009	female	vl<=200
Country D	857	4	2010	female	vl>200
Country D	857	5	2011	female	vl>200
Country D	857	8	2013	female	vl>200
Country D	857	9	2013	female	vl>200
Country D	857	10	2013	female	vl>200
Country D	858	1	2012	female	vl>200
Country D	858	2	2013	female	vl<=200
Country D	860	1	2010	female	vl<=200
Country D	861	1	2011	female	vl<=200
Country D	862	1	2009	female	vl<=200
Country D	862	2	2010	female	vl<=200
Country D	862	3	2011	female	vl<=200
Country D	862	4	2012	female	vl<=200
Country D	862	5	2012	female	vl<=200
Country D	862	6	2013	female	vl<=200
Country D	862	7	2013	female	vl<=200
Country D	864	1	2012	male	vl>200
Country D	864	2	2012	male	vl>200
Country E	865	1	2013	male	vl>200
Country E	866	1	2010	female	vl<=200
Country E	866	2	2011	female	vl<=200
Country E	867	1	2011	male	vl>200
Country E	868	1	2010	male	vl<=200
Country E	868	2	2010	male	vl<=200
Country E	868	3	2011	male	vl<=200
Country E	868	4	2012	male	vl<=200
Country E	868	5	2013	male	vl<=200
Country E	869	1	2012	female	vl>200
Country E	869	2	2012	female	vl<=200
Country E	871	1	2009	female	vl>200
Country E	871	2	2010	female	vl>200
Country E	871	3	2012	female	vl>200
Country E	872	1	2012	female	vl>200
Country E	873	1	2009	male	vl>200
Country E	874	1	2009	female	vl>200
Country E	874	3	2013	female	vl>200
Country E	875	1	2010	male	vl>200
Country E	875	2	2011	male	vl>200
Country E	875	4	2013	male	vl>200
Country E	875	5	2013	male	vl>200
Country E	876	1	2010	female	vl>200
Country E	877	1	2010	female	vl>200
Country E	878	1	2012	female	vl<=200
Country E	878	2	2013	female	vl<=200
Country E	879	1	2009	male	vl>200
Country E	880	1	2010	male	vl>200
Country E	881	1	2010	female	vl>200
Country E	881	2	2012	female	vl>200
Country E	882	1	2012	male	vl>200
Country E	883	1	2012	male	vl>200
Country E	884	1	2012	female	vl<=200
Country E	885	1	2012	male	vl>200
Country E	885	2	2012	male	vl>200
Country E	886	1	2011	female	vl<=200
Country E	886	2	2011	female	vl<=200
Country E	886	3	2013	female	vl<=200
Country E	887	1	2012	female	vl>200
Country E	888	1	2012	female	vl>200
Country E	889	1	2010	male	vl<=200
Country E	889	2	2011	male	vl>200
Country E	890	1	2010	female	vl<=200
Country E	892	1	2012	female	vl>200
Country E	892	2	2012	female	vl>200
Country E	892	3	2013	female	vl<=200
Country E	893	1	2012	male	vl<=200
Country E	894	1	2013	female	vl<=200
Country E	898	1	2011	male	vl>200
Country E	899	1	2010	male	vl>200
Country E	899	2	2011	male	vl<=200
Country E	899	4	2013	male	vl<=200
Country E	900	1	2009	female	vl>200
Country E	901	1	2011	female	vl>200
Country E	902	1	2009	female	vl<=200
Country E	902	2	2012	female	vl<=200
Country E	903	1	2009	female	vl>200
Country E	903	2	2011	female	vl<=200
Country E	904	1	2011	male	vl>200
Country E	905	1	2009	male	vl<=200
Country E	905	2	2011	male	vl<=200
Country E	905	3	2011	male	vl<=200
Country E	906	1	2009	female	vl<=200
Country E	906	2	2009	female	vl>200
Country E	906	3	2010	female	vl<=200
Country E	906	4	2011	female	vl<=200
Country E	906	5	2012	female	vl<=200
Country E	907	1	2009	male	vl>200
Country E	907	2	2009	male	vl>200
Country E	908	1	2009	male	vl>200
Country E	908	2	2009	male	vl>200
Country E	908	3	2010	male	vl<=200
Country E	908	4	2012	male	vl<=200
Country E	908	5	2013	male	vl<=200
Country E	909	1	2012	male	vl>200
Country E	910	1	2010	female	vl>200
Country E	910	2	2012	female	vl>200
Country E	911	1	2009	female	vl>200
Country E	912	1	2012	female	vl>200
Country E	913	1	2012	female	vl>200
Country E	914	1	2009	male	vl<=200
Country E	914	2	2011	male	vl<=200
Country E	915	1	2010	female	vl>200
Country E	915	2	2013	female	vl>200
Country E	917	1	2013	male	vl<=200
Country E	918	1	2009	male	vl>200
Country E	919	1	2011	female	vl>200
Country E	919	3	2013	female	vl>200
Country E	919	4	2013	female	vl>200
Country E	921	1	2012	female	vl>200
Country E	922	1	2011	male	vl<=200
Country E	924	1	2009	female	vl<=200
Country E	924	2	2011	female	vl<=200
Country E	925	1	2013	female	vl<=200
Country E	927	1	2009	female	vl<=200
Country E	927	2	2009	female	vl<=200
Country E	927	4	2013	female	vl<=200
Country E	928	1	2011	male	vl>200
Country E	929	1	2010	female	vl>200
Country E	930	1	2009	female	vl>200
Country E	930	2	2011	female	vl>200
Country E	930	3	2012	female	vl<=200
Country E	930	4	2013	female	vl<=200
Country E	932	1	2011	male	vl>200
Country E	934	1	2012	female	vl<=200
Country E	935	1	2010	male	vl<=200
Country E	935	2	2010	male	vl<=200
Country E	935	3	2013	male	vl<=200
Country E	936	1	2012		vl>200
Country E	937	1	2009	male	vl>200
Country E	937	2	2011	male	vl>200
Country E	938	1	2011	female	vl>200
Country E	940	1	2011	female	vl>200
Country E	941	1	2009	female	vl>200
Country E	941	2	2011	female	vl>200
Country E	941	3	2013	female	vl<=200
Country E	942	1	2009	female	vl>200
Country E	943	1	2011	female	vl>200
Country E	944	1	2011	female	vl>200
Country E	944	3	2013	female	vl>200
Country E	945	1	2009	female	vl<=200
Country E	945	2	2011	female	vl<=200
Country E	946	1	2011	female	vl<=200
Country E	947	1	2011	female	vl<=200
Country E	947	2	2012	female	vl<=200
Country E	948	1	2009	female	vl>200
Country E	949	1	2010	female	vl<=200
Country E	950	1	2009	male	vl<=200
Country E	950	2	2011	male	vl<=200
Country E	952	1	2009	male	vl<=200
Country E	953	1	2012	male	vl>200
Country E	953	2	2013	male	vl<=200
Country E	954	1	2010	male	vl<=200
Country E	955	2	2010	male	vl<=200
Country E	955	3	2010	male	vl<=200
Country E	955	4	2011	male	vl>200
Country E	955	5	2012	male	vl<=200
Country E	956	1	2012	male	vl>200
Country E	957	1	2011	male	vl<=200
Country E	958	1	2011	male	vl<=200
Country E	959	1	2010	male	vl<=200
Country E	959	2	2011	male	vl<=200
Country E	959	3	2012	male	vl<=200
Country E	960	1	2011	female	vl>200
Country E	960	2	2012	female	vl>200
Country E	960	3	2012	female	vl>200
Country E	961	1	2012	male	vl>200
Country E	962	1	2009	male	vl>200
Country E	963	1	2009	female	vl<=200
Country E	964	1	2011	male	vl<=200
Country E	964	2	2012	male	vl<=200
Country E	965	1	2011	female	vl>200
Country E	965	2	2012	female	vl<=200
Country E	966	1	2009	male	vl<=200
Country E	967	1	2012	female	vl>200
Country E	968	1	2009	female	vl>200
Country E	969	1	2009	female	vl>200
Country E	970	3	2013	male	vl<=200
Country E	971	1	2011	female	vl>200
Country E	972	1	2011	female	vl>200
Country E	973	1	2012	female	vl>200
Country E	974	1	2013	male	vl>200
Country E	975	1	2010	male	vl>200
Country E	976	1	2013	female	vl>200
Country E	977	2	2013	male	vl>200
Country E	978	1	2010	female	vl<=200
Country E	978	2	2011	female	vl<=200
Country E	978	4	2013	female	vl<=200
Country E	979	1	2013	male	vl>200
Country E	980	1	2010	male	vl<=200
Country E	981	1	2009	male	vl>200
Country E	982	1	2009	female	vl>200
Country E	982	2	2011	female	vl<=200
Country E	982	4	2013	female	vl<=200
Country E	983	1	2011	male	vl>200
Country E	983	2	2012	male	vl>200
Country E	983	4	2013	male	vl>200
Country E	985	1	2012	male	vl>200
Country E	986	1	2010	female	vl<=200
Country E	986	2	2011	female	vl>200
Country E	986	3	2012	female	vl>200
Country E	987	1	2009	male	vl>200
Country E	987	2	2011	male	vl>200
Country E	988	1	2009	male	vl<=200
Country E	988	2	2010	male	vl<=200
Country E	988	3	2013	male	vl<=200
Country E	989	1	2011	male	vl<=200
Country E	990	1	2009	female	vl<=200
Country E	990	2	2011	female	vl<=200
Country E	991	1	2011	female	vl>200
Country E	992	1	2009	female	vl<=200
Country E	993	1	2010	female	vl>200
Country E	993	2	2012	female	vl<=200
Country E	993	3	2013	female	vl<=200
Country E	994	1	2012	male	vl<=200
Country E	995	1	2009	female	vl>200
Country E	995	2	2012	female	vl>200
Country E	995	3	2013	female	vl>200
Country E	996	1	2009	male	vl>200
Country E	997	1	2010	male	vl>200
Country E	998	1	2011	male	vl>200
Country E	999	1	2011	male	vl<=200
Country E	999	2	2012	male	vl<=200
Country E	1001	1	2010	male	vl>200
Country E	1002	1	2009	male	vl>200
Country E	1002	2	2011	male	vl>200
Country E	1002	4	2013	male	vl>200
Country E	1003	1	2010	female	vl>200
[truncated: 1,217 more rows]

## Sheet: Codebook
DATA CODEBOOK
01-MAR-2015
